# Supplementary material for: Is unilateral lower leg orthosis with a circular foot unit in the treatment of idiopathic clubfeet a reasonable bracing alternative in the Ponseti method? Five-year results of a supraregional paediatric-orthopaedic centre
Source: BMC Musculoskelet Disord. 2018 Jul 18;19:229. doi: 10.1186/s12891-018-2160-1 (PMC6052525; doi:10.1186/s12891-018-2160-1)
Supplement: Supplementary file 2 — Raw data of our patients. (XLSX 22 kb) [file 12891_2018_2160_MOESM2_ESM.xlsx]

## Sheet: Tab 5y FU
	Casting Period									Bracing Period									Follow-up/Recurrence
ID	Sex	Pretreatment	Casts during pretreatment (nda = no data available)	Age at beginning of casting in our institution (weeks)	Number of clubfeet	Pirani-score right foot	Pirani-score left foot	Number of casts	Tenotomy of Achilles tendon	Age at beginning of bracing	FAO treatment	Treatment duration with FAO (months)	Problems with FAO	LLO treatment	Age at beginning of LLO treatment	Treatment duration LLO (months)	Problems with LLO	Age at switching from FAO to LLO	Age at follow-up (years)	Recurrence requiring surgery	Number of operated feet	Age at operation	Operative Treatment
1	m	0	0	0.3	2	5.5	4	7	1	10.14	1	0.4	1	1	2.7	77.4	0	2.7	6.7	0
3	m	1	4	1.9	2	5	5	7	1	12.86	0	0		1	0	48	0		9.5	0
4	m	0	0	0.4	1	6		8	1	16.14	1	0.5	1	1	7.6	40.3	0	7.6	5	0
7	m	0	0	0.9	2	6	6	6	0	7.86	1	27	1	1	28.8	19	0	28.8	10.8	0
8	f	1	8	2.3	1		5.5	7	1	12.43	1	1.1	1	1	3.9	43.9	0	3.9	10.4	1	1	4.9	peritalar release
10	m	1	nda	18	2	1.5	5.5	6	1	27.29	1	12.9	1	1	19.1	28.8	0	19.1	9.4	0
13	m	0	0	0.9	2	6	6	7	1	9.29	1	32.1		0					9.6	0
14	m	1	9	9.6	1	6		8	1	20.29	0	0		1	0	48	0		8.1	0
16	m	1	1	0.6	2	6	6	7	1	9.29	1	10.7	1	1	18.5		1		5.4	0
18	m	1	nda	1	1	4.5		8	1	25.57	0	0		1	0	48	0		9.7	0
19	f	0	0	0.6	2	6	6	12	1	14.71	1	74.5	0	0					6.4	0
20	m	0	0	0.3	2	6	6	10	1	12.71	1	27.6	0	0					11	0
21	m	0	0	1.3	2	6	6	7	1	10.57	1	19.4	1	1	21.8	57.6	0	21.8	6.6	0
22	m	0	0	3.9	2	3	4.5	5	0	10.57	1	25	1	1	27.4	20.5	0	27.4	5.9	0
24	m	1	nda	40.3	1	3		4	1	45.86	0	0		1	0	48	0		8.8	1	1	7.4	Ant. Tibial tendon transfer, calcaneus osteotomy
26	m	1	2	1.4	2	5	5	8	1	11.86	1	45.8	0	0					5.2	0
30	m	1	4	2	1	4		5	1	10.29	1	8.7	1	1	11	80.3	0	11	7.6	0
31	m	0	0	0.7	2	5.5	5.5	8	0	10.71			1	1	34	13.9	0		11.3	0
34	m	0	0	1.1	2	6	3	6	1	9.57	1	0.1	1	1	2.3	67.3	0	2.3	5.8	0
35	f	1	4	3.3	2	1.5	2	4	1	9.86	1	4.8	1	1	7	40.8	1	7	9.2	0
36	f	0	0	6	2	3	4	5	1	14.57	1	45.7	0	0					10.3	0
37	f	0	3	3.7	1	2.5		4	1	12.71	1	22.2	1	1	25.1	22.8	0	25.1	7.3	0
38	m	1	5	2.9	1	1		4	1	10.14	1	42	0	0					8.1	1		8.5	peritalar release
39	f	0	0	22.7	2	3.5	5.5	11	1	36.14	1	39.4	0	0					11.6	0
41	f	0	0	0.4	2	6	6	6	0	12.43	1	36.6	1	0					8.8	0
42	m	0	2	0.9	2	5.5	4.5	10	1	16.43	1	41.8	0	0					11.5	1		3.8	peritalar release
43	f	1	8	3.1	2	6	6	6	1	12.43	1	42.2	0	0					10.5	0
44	f	1	12	10	1		1	5	1	30.71	1	29.8	0	0					9.9	0
46	f	0	2	1.1	1		6	6	1	9.86	1	20.2	1	1	22.5	69.5	0	22.5	7.7	0
47	m	0	0	1	2	6	6	8	1	12.14	1	38.8	1	0					10.6	0
48	f	1	3	3.9	2	3.5	3	5	1	11.86	1	36.6	0	0					5.1	0
49	m	1	?	7.1	2	6	5.5	6	1	23.57	1	42.7	0	0					5.3	0
51	m	1	3	1.3	2	5.5	5.5	8	1	11.86	1	45.1	0	0					9.3	0
52	f	0	0	0.9	2	6	6	9	1	11.86	1	9	1	1	11.7	36.2	0	11.7	9	0
53	m	1	4	3	1	5		5	1	11.14	1	40.3	0	0					8.7	0
54	m	1	12	11.4	2	4	3.5	4	1	18.57	1	37	0	0					7.4	0
56	f	1	5	3	2	4	4	4	1	10.29	1	4.6	1	1	6.9	76.9	0	6.9	6.9	1	1	6.5	peritalar release
57	m	0	0	1.4	2	6	6	6	1	9.43	1	0.5	1	1	2.7	80.5	0	2.7	6.9	0
60	f	0	0	1.9	1	6		6	1	11	1	49.4	0	0					7.2	0
64	f	0	0	0.9	1	6		8	1	11.14	1	38.5	1	0					8.9	0
65	m	0	0	2	2	5.5	5.5	7	1	11.86	1	45.8	0	0					5.1	0
67	m	0	0	0.9	2	6	6	8	1	9	1	40.5	0	0					7	0
69	m	0	0	2.1	1	6		8	1	9.57	1	13.4	1	0					6.2	1		1.1	2nd series of casting, retenotomy and dorsal capsulotomy
71	f	0	0	0.7	2	4.5	3.5	9	1	10.71	1	39.5	0	0					6.7	0
73	m	0	0	1.3	1		6	7	1	10.29	1	1	1	1	3.3	76.9	0	3.3	6.7	0
